# Supplementary material for: Determinantal point process attention over grid cell code supports out of distribution generalization
Source: eLife. 2024 Aug 1;12:RP89911. doi: 10.7554/eLife.89911 (PMC11293867; doi:10.7554/eLife.89911)
Supplement: Figure 2—source data 1. [file elife-89911-fig2-data1.zip]

Archive with 27 entries (24 files):
- analogy_dsets/
- analogy_dsets/.DS_Store
- __MACOSX/analogy_dsets/._.DS_Store
- analogy_dsets/scale/
- analogy_dsets/translation/
- analogy_dsets/scale/N_levels.npz
- analogy_dsets/scale/test_scale_100x100_diag_2d_set_8.npz
- analogy_dsets/scale/train_scale_100x100_diag_2d_set.npz
- analogy_dsets/scale/test_scale_100x100_diag_2d_set_5.npz
- analogy_dsets/scale/test_scale_100x100_diag_2d_set_4.npz
- analogy_dsets/scale/test_scale_100x100_diag_2d_set_6.npz
- analogy_dsets/scale/test_scale_100x100_diag_2d_set_7.npz
- analogy_dsets/scale/test_scale_100x100_diag_2d_set_3.npz
- analogy_dsets/scale/test_scale_100x100_diag_2d_set_2.npz
- analogy_dsets/scale/test_scale_100x100_diag_2d_set_0.npz
- analogy_dsets/scale/test_scale_100x100_diag_2d_set_1.npz
- analogy_dsets/translation/test_translation_100x100_diag_2d_set_8.npz
- analogy_dsets/translation/N_levels.npz
- analogy_dsets/translation/train_translation_100x100_diag_2d_set.npz
- analogy_dsets/translation/test_translation_100x100_diag_2d_set_1.npz
- analogy_dsets/translation/test_translation_100x100_diag_2d_set_0.npz
- analogy_dsets/translation/test_translation_100x100_diag_2d_set_2.npz
- analogy_dsets/translation/test_translation_100x100_diag_2d_set_3.npz
- analogy_dsets/translation/test_translation_100x100_diag_2d_set_7.npz
- analogy_dsets/translation/test_translation_100x100_diag_2d_set_6.npz
- analogy_dsets/translation/test_translation_100x100_diag_2d_set_4.npz
- analogy_dsets/translation/test_translation_100x100_diag_2d_set_5.npz
