# Supplementary material for: Determinantal point process attention over grid cell code supports out of distribution generalization
Source: eLife. 2024 Aug 1;12:RP89911. doi: 10.7554/eLife.89911 (PMC11293867; doi:10.7554/eLife.89911)
Supplement: Source data 1. [file elife-89911-data1.zip]

Archive with 15 entries (13 files):
- addition_multiplication_dsets/
- addition_multiplication_dsets/.DS_Store
- __MACOSX/addition_multiplication_dsets/._.DS_Store
- addition_multiplication_dsets/translation/
- addition_multiplication_dsets/translation/N_levels.npz
- addition_multiplication_dsets/translation/test_set_2d_8.npz
- addition_multiplication_dsets/translation/test_set_2d_5.npz
- addition_multiplication_dsets/translation/test_set_2d_4.npz
- addition_multiplication_dsets/translation/test_set_2d_6.npz
- addition_multiplication_dsets/translation/test_set_2d_7.npz
- addition_multiplication_dsets/translation/train_set_2d.npz
- addition_multiplication_dsets/translation/test_set_2d_3.npz
- addition_multiplication_dsets/translation/test_set_2d_2.npz
- addition_multiplication_dsets/translation/test_set_2d_0.npz
- addition_multiplication_dsets/translation/test_set_2d_1.npz
