# Supplementary material for: Determinantal point process attention over grid cell code supports out of distribution generalization
Source: eLife. 2024 Aug 1;12:RP89911. doi: 10.7554/eLife.89911 (PMC11293867; doi:10.7554/eLife.89911)
Supplement: Source code 1. [file elife-89911-code1.zip]

Archive with 122 entries (77 files):
- DPP-Attention_Grid-Cell-Code/
- DPP-Attention_Grid-Cell-Code/.DS_Store
- DPP-Attention_Grid-Cell-Code/.git/
- DPP-Attention_Grid-Cell-Code/.git/COMMIT_EDITMSG
- DPP-Attention_Grid-Cell-Code/.git/HEAD
- DPP-Attention_Grid-Cell-Code/.git/config
- DPP-Attention_Grid-Cell-Code/.git/description
- DPP-Attention_Grid-Cell-Code/.git/hooks/
- DPP-Attention_Grid-Cell-Code/.git/hooks/applypatch-msg.sample
- DPP-Attention_Grid-Cell-Code/.git/hooks/commit-msg.sample
- DPP-Attention_Grid-Cell-Code/.git/hooks/fsmonitor-watchman.sample
- DPP-Attention_Grid-Cell-Code/.git/hooks/post-update.sample
- DPP-Attention_Grid-Cell-Code/.git/hooks/pre-applypatch.sample
- DPP-Attention_Grid-Cell-Code/.git/hooks/pre-commit.sample
- DPP-Attention_Grid-Cell-Code/.git/hooks/pre-merge-commit.sample
- DPP-Attention_Grid-Cell-Code/.git/hooks/pre-push.sample
- DPP-Attention_Grid-Cell-Code/.git/hooks/pre-rebase.sample
- DPP-Attention_Grid-Cell-Code/.git/hooks/pre-receive.sample
- DPP-Attention_Grid-Cell-Code/.git/hooks/prepare-commit-msg.sample
- DPP-Attention_Grid-Cell-Code/.git/hooks/push-to-checkout.sample
- DPP-Attention_Grid-Cell-Code/.git/hooks/update.sample
- DPP-Attention_Grid-Cell-Code/.git/index
- DPP-Attention_Grid-Cell-Code/.git/info/
- DPP-Attention_Grid-Cell-Code/.git/info/exclude
- DPP-Attention_Grid-Cell-Code/.git/logs/
- DPP-Attention_Grid-Cell-Code/.git/logs/HEAD
- DPP-Attention_Grid-Cell-Code/.git/logs/refs/
- DPP-Attention_Grid-Cell-Code/.git/logs/refs/heads/
- DPP-Attention_Grid-Cell-Code/.git/logs/refs/heads/main
- DPP-Attention_Grid-Cell-Code/.git/logs/refs/remotes/
- DPP-Attention_Grid-Cell-Code/.git/logs/refs/remotes/origin/
- DPP-Attention_Grid-Cell-Code/.git/logs/refs/remotes/origin/HEAD
- DPP-Attention_Grid-Cell-Code/.git/logs/refs/remotes/origin/main
- DPP-Attention_Grid-Cell-Code/.git/objects/
- DPP-Attention_Grid-Cell-Code/.git/objects/09/
- DPP-Attention_Grid-Cell-Code/.git/objects/09/f7fc09b111b60231d6622b13ff405ef04577f9
- DPP-Attention_Grid-Cell-Code/.git/objects/0d/
- DPP-Attention_Grid-Cell-Code/.git/objects/0d/ba1032b96bdab86e38254c6af95814f95d6c4b
- DPP-Attention_Grid-Cell-Code/.git/objects/0f/
- DPP-Attention_Grid-Cell-Code/.git/objects/0f/8c34987689be76f5631c8d39a5a2e8dda184bd
- DPP-Attention_Grid-Cell-Code/.git/objects/2b/
- DPP-Attention_Grid-Cell-Code/.git/objects/2b/e5a73127776f48ef562e4fcde0f9f5feea7898
- DPP-Attention_Grid-Cell-Code/.git/objects/2c/
- DPP-Attention_Grid-Cell-Code/.git/objects/2c/7213c37510ed50a7813a9178dea542735a1c03
- DPP-Attention_Grid-Cell-Code/.git/objects/2f/
- DPP-Attention_Grid-Cell-Code/.git/objects/2f/4f83119f47333a0659f3c4ca46561c0c7ddfe7
- DPP-Attention_Grid-Cell-Code/.git/objects/37/
- DPP-Attention_Grid-Cell-Code/.git/objects/37/08a95bcc1dac70268cf1db4a5e16e1e0ce23b6
- DPP-Attention_Grid-Cell-Code/.git/objects/3d/
- DPP-Attention_Grid-Cell-Code/.git/objects/3d/e6071c79ad88dc29f1b7f6a1ef3251bb1aeaf8
- DPP-Attention_Grid-Cell-Code/.git/objects/52/
- DPP-Attention_Grid-Cell-Code/.git/objects/52/26a7902b28b4ca80c77af974e1773846082fec
- DPP-Attention_Grid-Cell-Code/.git/objects/5d/
- DPP-Attention_Grid-Cell-Code/.git/objects/5d/4529374fe01d0cb38063ade380707660234307
- DPP-Attention_Grid-Cell-Code/.git/objects/79/
- DPP-Attention_Grid-Cell-Code/.git/objects/79/cd741a431cb4c4202b9723e1b87c4ebdef2e5c
- DPP-Attention_Grid-Cell-Code/.git/objects/7a/
- DPP-Attention_Grid-Cell-Code/.git/objects/7a/625db1431c925e7112eac79c13e4ee3a7853fc
- DPP-Attention_Grid-Cell-Code/.git/objects/7f/
- DPP-Attention_Grid-Cell-Code/.git/objects/7f/50fd5f6ccdc696ba562673946f8c9890f6500b
- DPP-Attention_Grid-Cell-Code/.git/objects/82/
- DPP-Attention_Grid-Cell-Code/.git/objects/82/c135a8f58768ba8aeba9e37bd29eee01ae34af
- DPP-Attention_Grid-Cell-Code/.git/objects/91/
- DPP-Attention_Grid-Cell-Code/.git/objects/91/34d3911f4925ed6a4ac2ac7bec02875a660053
- DPP-Attention_Grid-Cell-Code/.git/objects/a3/
- DPP-Attention_Grid-Cell-Code/.git/objects/a3/735931c07b612c813cf1c70cc6d4489273ff37
- DPP-Attention_Grid-Cell-Code/.git/objects/a5/
- DPP-Attention_Grid-Cell-Code/.git/objects/a5/8c0d57c3b3b5752f9ac6eeef1c447dc69de5aa
- DPP-Attention_Grid-Cell-Code/.git/objects/ad/
- DPP-Attention_Grid-Cell-Code/.git/objects/ad/281e0099a2edf369ec929df8a2b244000f8218
- DPP-Attention_Grid-Cell-Code/.git/objects/b1/
- DPP-Attention_Grid-Cell-Code/.git/objects/b1/3c4292a3816d0b95c77b1508fb6972b4fadf51
- DPP-Attention_Grid-Cell-Code/.git/objects/b4/
- DPP-Attention_Grid-Cell-Code/.git/objects/b4/54ac3d2b92fcbf4b4d39ee791289954474ffa6
- DPP-Attention_Grid-Cell-Code/.git/objects/d0/
- DPP-Attention_Grid-Cell-Code/.git/objects/d0/ea529524facdc31d145ce18747b1fc83761919
- DPP-Attention_Grid-Cell-Code/.git/objects/d2/
- DPP-Attention_Grid-Cell-Code/.git/objects/d2/defa3bc8725b016fb895f4613180573d09da8d
- DPP-Attention_Grid-Cell-Code/.git/objects/d8/
- DPP-Attention_Grid-Cell-Code/.git/objects/d8/fb0a23662882a1cf0202690540502816e0ddf4
- DPP-Attention_Grid-Cell-Code/.git/objects/db/
- DPP-Attention_Grid-Cell-Code/.git/objects/db/73fdf838bc3e0664f1ad1707e2d85ba3f46c94
- DPP-Attention_Grid-Cell-Code/.git/objects/e2/
- DPP-Attention_Grid-Cell-Code/.git/objects/e2/2789a0d525a507360a908f0b7f6001e7ab10ae
- DPP-Attention_Grid-Cell-Code/.git/objects/f2/
- DPP-Attention_Grid-Cell-Code/.git/objects/f2/e8e6170b7260cd4d377af37e62355f6fc6ac10
- DPP-Attention_Grid-Cell-Code/.git/objects/f8/
- DPP-Attention_Grid-Cell-Code/.git/objects/f8/97e25b2537d970efef7b3f86dd6c28470484f6
- DPP-Attention_Grid-Cell-Code/.git/objects/fd/
- DPP-Attention_Grid-Cell-Code/.git/objects/fd/a95752b75cfbd242d73273edc67da0ed5a0e5d
- DPP-Attention_Grid-Cell-Code/.git/objects/fd/b3c888f5025c1091292ff5880b903e0ee8e660
- DPP-Attention_Grid-Cell-Code/.git/objects/info/
- DPP-Attention_Grid-Cell-Code/.git/objects/pack/
- DPP-Attention_Grid-Cell-Code/.git/objects/pack/pack-6aadeb2d58a0c503b5b07db9eb9df0311701c636.idx
- DPP-Attention_Grid-Cell-Code/.git/objects/pack/pack-6aadeb2d58a0c503b5b07db9eb9df0311701c636.pack
- DPP-Attention_Grid-Cell-Code/.git/packed-refs
- DPP-Attention_Grid-Cell-Code/.git/refs/
- DPP-Attention_Grid-Cell-Code/.git/refs/heads/
- DPP-Attention_Grid-Cell-Code/.git/refs/heads/main
- DPP-Attention_Grid-Cell-Code/.git/refs/remotes/
- DPP-Attention_Grid-Cell-Code/.git/refs/remotes/origin/
- DPP-Attention_Grid-Cell-Code/.git/refs/remotes/origin/HEAD
- DPP-Attention_Grid-Cell-Code/.git/refs/remotes/origin/main
- DPP-Attention_Grid-Cell-Code/.git/refs/tags/
- DPP-Attention_Grid-Cell-Code/README.md
- DPP-Attention_Grid-Cell-Code/encoder.py
- DPP-Attention_Grid-Cell-Code/train_analogy_lstm_dppa_gridcellcode.py
- DPP-Attention_Grid-Cell-Code/train_analogy_lstm_dppa_onehots_encoder.py
- DPP-Attention_Grid-Cell-Code/train_analogy_lstm_dppa_smoothed_onehots_encoder.py
- DPP-Attention_Grid-Cell-Code/train_analogy_lstm_gridcellcode.py
- DPP-Attention_Grid-Cell-Code/train_analogy_lstm_l1reg_gridcellcode.py
- DPP-Attention_Grid-Cell-Code/train_analogy_lstm_locked_dropout_gridcellcode.py
- DPP-Attention_Grid-Cell-Code/train_analogy_lstm_onehots.py
- DPP-Attention_Grid-Cell-Code/train_analogy_lstm_onehots_encoder.py
- DPP-Attention_Grid-Cell-Code/train_analogy_lstm_smoothed_onehots.py
- DPP-Attention_Grid-Cell-Code/train_analogy_lstm_smoothed_onehots_encoder.py
- DPP-Attention_Grid-Cell-Code/train_analogy_lstm_tcn_gridcellcode.py
- DPP-Attention_Grid-Cell-Code/train_analogy_transformer_dppa_gridcellcode.py
- DPP-Attention_Grid-Cell-Code/train_analogy_transformer_gridcellcode.py
- DPP-Attention_Grid-Cell-Code/train_arithmetic_lstm_dppa_gridcellcode.py
- DPP-Attention_Grid-Cell-Code/train_arithmetic_transformer_dppa_gridcellcode.py
- DPP-Attention_Grid-Cell-Code/util.py
