# Supplementary material for: Determinantal point process attention over grid cell code supports out of distribution generalization
Source: eLife. 2024 Aug 1;12:RP89911. doi: 10.7554/eLife.89911 (PMC11293867; doi:10.7554/eLife.89911)
Supplement: Source code 1. [file elife-89911-code1.zip › DPP-Attention_Grid-Cell-Code/README.md]

# DPP-Attention_Grid-Cell-Code
