# Supplementary material for: Determinantal point process attention over grid cell code supports out of distribution generalization
Source: eLife. 2024 Aug 1;12:RP89911. doi: 10.7554/eLife.89911 (PMC11293867; doi:10.7554/eLife.89911)
Supplement: Source code 1. [file elife-89911-code1.zip › DPP-Attention_Grid-Cell-Code/train_arithmetic_transformer_dppa_gridcellcode.py]

import torch
import torch.nn as nn
import torch.optim as optim
from torchvision import datasets, transforms
from torch.utils.data import Dataset, DataLoader
from copy import deepcopy
import numpy as np
import matplotlib.pyplot as plt
import argparse
import pdb
import os
import sys
import scipy.io
from scipy.sparse import spdiags
from scipy.stats import norm
import mat73
import math
from einops import rearrange, repeat
from einops.layers.torch import Rearrange
# Prevent python from saving out .pyc files
sys.dont_write_bytecode = True


from util import log

def check_path(path):
	if not os.path.exists(path):
		os.mkdir(path)

class analogy_dset(Dataset):
	def __init__(self, dset):
		self.AB = dset['AB']
		self.C_choices = dset['C_choices']
		self.C_correct = dset['C_correct']
		self.one_hots = dset['one_hot']
		self.len = self.C_correct.shape[0]
	def __len__(self):
		return self.len
	def __getitem__(self, idx):
		AB = self.AB[idx,:]
		# print("ABC>>",self.ABC.shape, self.D_choices.shape, self.D_correct.shape)
		C_choices = self.C_choices[idx,:]
		# print("choices>>>",D_choices.shape)
		C_correct = self.C_correct[idx]
		one_hots = self.one_hots[idx]
		return AB, C_choices, C_correct, one_hots


class PreNorm(nn.Module):
	def __init__(self, dim, fn):
		super().__init__()
		self.norm = nn.LayerNorm(dim)
		self.fn = fn
	def forward(self, x, **kwargs):
		return self.fn(self.norm(x), **kwargs)

class FeedForward(nn.Module):
	def __init__(self, dim, hidden_dim, dropout = 0.):
		super().__init__()
		self.net = nn.Sequential(
			nn.Linear(dim, hidden_dim),
			nn.GELU(),
			nn.Dropout(dropout),
			nn.Linear(hidden_dim, dim),
			nn.Dropout(dropout)
		)
	def forward(self, x):
		return self.net(x)

class Attention(nn.Module):
	def __init__(self, dim, heads = 8, dim_head = 64, dropout = 0.):
		super().__init__()
		inner_dim = dim_head *  heads
		project_out = not (heads == 1 and dim_head == dim)

		self.heads = heads
		self.scale = dim_head ** -0.5

		self.attend = nn.Softmax(dim = -1)
		self.dropout = nn.Dropout(dropout)

		self.to_qkv = nn.Linear(dim, inner_dim * 3, bias = False)

		self.to_out = nn.Sequential(
			nn.Linear(inner_dim, dim),
			nn.Dropout(dropout)
		) if project_out else nn.Identity()

	def forward(self, x):
		qkv = self.to_qkv(x).chunk(3, dim = -1)
		q, k, v = map(lambda t: rearrange(t, 'b n (h d) -> b h n d', h = self.heads), qkv)

		dots = torch.matmul(q, k.transpose(-1, -2)) * self.scale

		attn = self.attend(dots)
		attn = self.dropout(attn)

		out = torch.matmul(attn, v)
		out = rearrange(out, 'b h n d -> b n (h d)')
		return self.to_out(out)

class Transformer(nn.Module):
	def __init__(self, dim, depth, heads, dim_head, mlp_dim, dropout = 0.):
		super().__init__()
		self.layers = nn.ModuleList([])
		for _ in range(depth):
			self.layers.append(nn.ModuleList([
				PreNorm(dim, Attention(dim, heads = heads, dim_head = dim_head, dropout = dropout)),
				PreNorm(dim, FeedForward(dim, mlp_dim, dropout = dropout))
			]))
	def forward(self, x):
		for attn, ff in self.layers:
			x = attn(x) + x
			x = ff(x) + x
		return x

class ViT(nn.Module):
	def __init__(self, dim, depth=6, heads=8, mlp_dim=512, pool = 'cls', dim_head = 32, dropout = 0.0, emb_dropout = 0.):
		super().__init__()
		

	   
		# self.pos_embedding = nn.Parameter(torch.randn(1, num_slots*9 + 1, dim))
		self.cls_token = nn.Parameter(torch.randn(1, 1, dim))
		self.dropout = nn.Dropout(emb_dropout)

		self.transformer = Transformer(dim, depth, heads, dim_head, mlp_dim, dropout)

		self.pool = pool
		self.to_latent = nn.Identity()

		self.mlp_head = nn.Linear(dim, 1)
	

	def forward(self,x,device):
	   
		
	   
		
		b, n, _ = x.shape

		cls_tokens = repeat(self.cls_token, '1 n d -> b n d', b = b)
		x = torch.cat((cls_tokens, x), dim=1)
		
		x = self.dropout(x)

		x = self.transformer(x)

		x = x.mean(dim = 1) if self.pool == 'mean' else x[:, 0]

		x = self.to_latent(x)
		return self.mlp_head(x)

class Transformer_scoring_model(nn.Module):
	def __init__(self,in_dim):
		super(Transformer_scoring_model, self).__init__()
		
		self.inp_proj = nn.Linear(102, in_dim)
		self.proj_norm = nn.LayerNorm(in_dim)
		self.pos_fc = nn.Linear(3, in_dim)
		
		self.transformer = ViT(in_dim)
	def forward(self, AB, C_choices,one_hots, device):
		first = torch.tensor([1,0,0]).repeat((AB.shape[0],1)).to(device).float()
		second = torch.tensor([0,1,0]).repeat((AB.shape[0],1)).to(device).float()
		third = torch.tensor([0,0,1]).repeat((AB.shape[0],1)).to(device).float()
		first_posemb = self.pos_fc(first).unsqueeze(1)
		# given_panels_posencoded.append(torch.cat((given_panels[:,i],first.unsqueeze(1).repeat((1,given_panels.shape[2],1))),dim=2))

 
		second_posemb = self.pos_fc(second).unsqueeze(1)
		# given_panels_posencoded.append(torch.cat((given_panels[:,i],second.unsqueeze(1).repeat((1,given_panels.shape[2],1))),dim=2))

  
		third_posemb = self.pos_fc(third).unsqueeze(1)
		all_posemb_concat = torch.cat((first_posemb,second_posemb,third_posemb),dim=1)

		AB = torch.cat((AB,torch.cat((one_hots,one_hots),dim=1)),dim=2)
		
		scores = []
		
		for d in range(C_choices.shape[1]):
			x_seq = torch.cat([AB,torch.cat((C_choices[:,d,:].unsqueeze(1),one_hots),dim=2)],dim=1)
			x_seq = self.inp_proj(x_seq)
			x_seq = self.proj_norm(x_seq)
			x_seq = x_seq + all_posemb_concat
			score = self.transformer(x_seq, device)
			scores.append(score)
		scores = torch.cat(scores,dim=1)
		return scores 

class Weights_model(nn.Module):
	def __init__(self, in_dim):
		super(Weights_model, self).__init__()
		self.in_dim = in_dim
		self.weights=torch.empty(in_dim)
		self.weights=nn.init.normal_(self.weights)
		self.weights = torch.nn.Parameter(self.weights)

		
	def forward(self, L_kernel,N_freqs, device):

			

		within_freq_dets = 0.
		temp=[]
		
		for i in range(N_freqs):

			# within_freq_dets += torch.abs(torch.det(torch.matmul(torch.diag(torch.sigmoid(self.weights)[i*100:(i+1)*100]), L_kernel[i*100:(i+1)*100,:][:,i*100:(i+1)*100]- torch.eye(L_kernel[i*100:(i+1)*100,:][:,i*100:(i+1)*100].shape[0]).to(device)) + torch.eye(L_kernel[i*100:(i+1)*100,:][:,i*100:(i+1)*100].shape[0]).to(device)))
			within_freq_dets += torch.logdet(torch.matmul(torch.diag(torch.sigmoid(self.weights)[i*100:(i+1)*100]), L_kernel[i*100:(i+1)*100,:][:,i*100:(i+1)*100]- torch.eye(L_kernel[i*100:(i+1)*100,:][:,i*100:(i+1)*100].shape[0]).to(device)) + torch.eye(L_kernel[i*100:(i+1)*100,:][:,i*100:(i+1)*100].shape[0]).to(device))
			
			# temp.append(torch.abs(torch.det(torch.matmul(torch.diag(torch.sigmoid(self.weights)[i*100:(i+1)*100]), L_kernel[i*100:(i+1)*100,:][:,i*100:(i+1)*100]- torch.eye(L_kernel[i*100:(i+1)*100,:][:,i*100:(i+1)*100].shape[0]).to(device)) + torch.eye(L_kernel[i*100:(i+1)*100,:][:,i*100:(i+1)*100].shape[0]).to(device))).item())
			temp.append(torch.logdet(torch.matmul(torch.diag(torch.sigmoid(self.weights)[i*100:(i+1)*100]), L_kernel[i*100:(i+1)*100,:][:,i*100:(i+1)*100]- torch.eye(L_kernel[i*100:(i+1)*100,:][:,i*100:(i+1)*100].shape[0]).to(device)) + torch.eye(L_kernel[i*100:(i+1)*100,:][:,i*100:(i+1)*100].shape[0]).to(device)).item())
	
		
		
		within_freq_dets_tensor= torch.Tensor(temp).to(device).float()
	
		

		return within_freq_dets,within_freq_dets_tensor


def train(args,weights_model, transformer_scoring_model, device, train_loader, grid_codes,L_kernel,within_freq_dets_tensor,N_freqs,addition_levels_loc,optimizer, epoch):
	# Set to training mode
	
	transformer_scoring_model.train()
	weights_model.train()
	# model2.train()
	# model3.train()
	# model4.train()
	# model5.train()
	# model6.train()
	# model7.train()
	
	# Iterate over batches
	all_loss = []
	all_acc = []
	for batch_idx, (AB, C_choices, C_correct,one_hots) in enumerate(train_loader):
		# Load data
		AB = AB.to(device)
		C_choices = C_choices.to(device)
		C_correct = C_correct.to(device)
		one_hots = one_hots.to(device).float()
		
		# Convert to grid code
		# ABC = grid_codes[analogy_levels_loc[ABC],:]

		if epoch <= args.epochs_maximizedet:
			within_freq_dets, within_freq_dets_tensor = weights_model(L_kernel,N_freqs,device)

		elif epoch > args.epochs_maximizedet:
			max_det_index = torch.argmax(within_freq_dets_tensor).item()
			AB = grid_codes[addition_levels_loc[AB[:,:,0]],addition_levels_loc[AB[:,:,1]],max_det_index*100:(max_det_index+1)*100]

			# ABC = grid_codes[analogy_levels_loc[ABC[:,:,0]],analogy_levels_loc[ABC[:,:,1]],max_det_index*100:(max_det_index+1)*100]
		# print("shape>>>",grid_codes[analogy_levels_loc[D_choices],:].shape)
		# D_choices = grid_codes[analogy_levels_loc[D_choices],:]
			C_choices = grid_codes[addition_levels_loc[C_choices[:,:,0]],addition_levels_loc[C_choices[:,:,1]],max_det_index*100:(max_det_index+1)*100]
		
			# D_choices = grid_codes[analogy_levels_loc[D_choices[:,:,0]],analogy_levels_loc[D_choices[:,:,1]],max_det_index*100:(max_det_index+1)*100]
			C_scores= transformer_scoring_model(AB, C_choices, one_hots,device)

			# D_scores = lstm_scoring_model(ABC,D_choices,device)
		# Zero out gradients for optimizer 
		# temp_loss=[]
		# temp_acc=[]
		# temp_attention_weights=[]
		# print(ABC, ABC.shape)
		# print(D_choices, D_choices.shape)
		#model 1
		
		# D_scores,attention_weights = model(ABC, D_choices, device)
		
			# optimizer.zero_grad()
		# Scoring model
			# D_scores,attention_weights = model(ABC, D_choices, device)
		# Loss
		loss_fn = torch.nn.CrossEntropyLoss()
		
		
		
		
			
		

		if epoch <= args.epochs_maximizedet:

			# loss =  loss_fn(D_scores, D_correct)-args.lambda_* within_freq_dets # loss_fn(D_scores, D_correct) - args.lambda_ * within_freq_dets #+ args.lambda2_ *attention_dotproduct
			loss =  -1*within_freq_dets # loss_fn(D_scores, D_correct) - args.lambda_ * within_freq_dets #+ args.lambda2_ *attention_dotproduct
		
		else:
			loss = loss_fn(C_scores, C_correct)
			# loss = attention_dotproduct
	

		


		# print("within_freq_dets_tensor>>>",within_freq_dets_tensor)

		# all_loss.append(temp_loss)
		# all_acc.append(temp_acc)
		optimizer.zero_grad()
		all_loss.append(loss.item())
		# Update model
		loss.backward()
		optimizer.step()
		# Accuracy
		
		# Report progress
		if batch_idx % args.log_interval == 0:
			log.info('[Epoch: ' + str(epoch) + '] ' + \
					 '[Batch: ' + str(batch_idx) + ' of ' + str(len(train_loader)) + '] ' + \
					 '[Loss = ' + '{:.4f}'.format(loss.item()) + '] ' )
			
			# print("Epoch =",epoch)
			# print("Batch  %s of %s "%(batch_idx,len(train_loader)))
			# print("Loss for each partition>>>",temp_loss)
			# print("Accuracy for each partition>>>",temp_acc)

			# print("attention_weights>>>",attention_weights)
	# Average loss and accuracy
	all_loss = np.array(all_loss)
	# all_acc = np.array(all_acc)
	return all_loss, within_freq_dets_tensor

def val(args,transformer_scoring_model, device, val_loader, grid_codes,within_freq_dets_tensor, addition_levels_loc,epoch):
	# Set to evaluation mode
	transformer_scoring_model.eval()
	# Iterate over batches
	all_acc = []
	total_AB_seqs= torch.Tensor().to(device).long()
	total_C_choices_seqs= torch.Tensor().to(device).long()
	total_C_correct_seqs= torch.Tensor().to(device).long()
	total_C_pred_seqs= torch.Tensor().to(device).long()
	total_one_hots=torch.Tensor().to(device).long()	
	
			
			
	max_det_index = torch.argmax(within_freq_dets_tensor).item()
	# print("Max det index >>>",max_det_index)
				
	for batch_idx, (AB, C_choices, C_correct,one_hots) in enumerate(val_loader):
		# Load data
		
		AB = AB.to(device)
		C_choices = C_choices.to(device)
		C_correct = C_correct.to(device)
		one_hots = one_hots.to(device).float()
		total_one_hots = torch.cat((total_one_hots,torch.squeeze(one_hots,1).argmax(1)))
		total_AB_seqs = torch.cat((total_AB_seqs,AB))
		total_C_choices_seqs = torch.cat((total_C_choices_seqs,C_choices))
		total_C_correct_seqs = torch.cat((total_C_correct_seqs,C_correct))
		
		# Convert to grid code
		# ABC = grid_codes[analogy_levels_loc[ABC],:]
		# ABC = grid_codes[analogy_levels_loc[ABC[:,:,0]],analogy_levels_loc[ABC[:,:,1]],max_det_index*100:(max_det_index+1)*100]
		AB = grid_codes[addition_levels_loc[AB[:,:,0]],addition_levels_loc[AB[:,:,1]],max_det_index*100:(max_det_index+1)*100]
		# D_choices = grid_codes[analogy_levels_loc[D_choices],:]

		# D_choices = grid_codes[analogy_levels_loc[D_choices[:,:,0]],analogy_levels_loc[D_choices[:,:,1]],max_det_index*100:(max_det_index+1)*100]
		C_choices = grid_codes[addition_levels_loc[C_choices[:,:,0]],addition_levels_loc[C_choices[:,:,1]],max_det_index*100:(max_det_index+1)*100]
		
		# Scoring model
		# D_scores,_ = model(ABC, D_choices, device)
		# D_scores,attention_weights = model(ABC, D_choices, device)
		
		# D_scores = lstm_scoring_model(ABC, D_choices, device)
		
		C_scores = transformer_scoring_model(AB, C_choices, one_hots,device)
		

		# Accuracy
		C_pred = C_scores.argmax(1)
		total_C_pred_seqs = torch.cat((total_C_pred_seqs,C_pred))
		
		acc = torch.eq(C_pred,C_correct).float().mean().item() * 100.0
		all_acc.append(acc)
	
	add_acc = torch.eq(total_C_pred_seqs[total_one_hots==0],total_C_correct_seqs[total_one_hots==0]).float().mean().item() * 100.0
	mul_acc = torch.eq(total_C_pred_seqs[total_one_hots==1],total_C_correct_seqs[total_one_hots==1]).float().mean().item() * 100.0
		
	
	# if t>0:

	# 	print(total_ABC_seqs[:10],total_D_choices_seqs.gather(1,total_D_pred_seqs.view(-1,1))[:10],total_D_choices_seqs.gather(1,total_D_correct_seqs.view(-1,1))[:10])
	# Average accuracy
	avg_acc = np.mean(all_acc)
	return avg_acc ,add_acc, mul_acc #, within_freq_dets


def test(args,t,  transformer_scoring_model, device, loader, grid_codes,within_freq_dets_tensor, addition_levels_loc,epoch):
	# Set to evaluation mode
	transformer_scoring_model.eval()
	# Iterate over batches
	all_acc = []
	total_AB_seqs= torch.Tensor().to(device).long()
	total_C_choices_seqs= torch.Tensor().to(device).long()
	total_C_correct_seqs= torch.Tensor().to(device).long()
	total_C_pred_seqs= torch.Tensor().to(device).long()
	total_one_hots=torch.Tensor().to(device).long()

	max_det_index = torch.argmax(within_freq_dets_tensor).item()

				
	for batch_idx, (AB, C_choices, C_correct,one_hots) in enumerate(loader):
		# Load data
		
		AB = AB.to(device)
		C_choices = C_choices.to(device)
		C_correct = C_correct.to(device)
		one_hots = one_hots.to(device).float()
		total_one_hots = torch.cat((total_one_hots,torch.squeeze(one_hots,1).argmax(1)))
		total_AB_seqs = torch.cat((total_AB_seqs,AB))
		total_C_choices_seqs = torch.cat((total_C_choices_seqs,C_choices))
		total_C_correct_seqs = torch.cat((total_C_correct_seqs,C_correct))
		
		# Convert to grid code
		# ABC = grid_codes[analogy_levels_loc[ABC],:]
		# ABC = grid_codes[analogy_levels_loc[ABC[:,:,0]],analogy_levels_loc[ABC[:,:,1]],max_det_index*100:(max_det_index+1)*100]
		AB = grid_codes[addition_levels_loc[AB[:,:,0]],addition_levels_loc[AB[:,:,1]],max_det_index*100:(max_det_index+1)*100]
		# D_choices = grid_codes[analogy_levels_loc[D_choices],:]

		# D_choices = grid_codes[analogy_levels_loc[D_choices[:,:,0]],analogy_levels_loc[D_choices[:,:,1]],max_det_index*100:(max_det_index+1)*100]
		C_choices = grid_codes[addition_levels_loc[C_choices[:,:,0]],addition_levels_loc[C_choices[:,:,1]],max_det_index*100:(max_det_index+1)*100]
		
		# Scoring model
		# D_scores,_ = model(ABC, D_choices, device)
		# D_scores,attention_weights = model(ABC, D_choices, device)
		
		# D_scores = lstm_scoring_model(ABC, D_choices, device)
		
		C_scores = transformer_scoring_model(AB, C_choices, one_hots,device)
		

		# Accuracy
		C_pred = C_scores.argmax(1)
		total_C_pred_seqs = torch.cat((total_C_pred_seqs,C_pred))
		
		acc = torch.eq(C_pred,C_correct).float().mean().item() * 100.0
		all_acc.append(acc)
	
	add_acc = torch.eq(total_C_pred_seqs[total_one_hots==0],total_C_correct_seqs[total_one_hots==0]).float().mean().item() * 100.0
	mul_acc = torch.eq(total_C_pred_seqs[total_one_hots==1],total_C_correct_seqs[total_one_hots==1]).float().mean().item() * 100.0
		
	# if t>0:

	# 	print(total_ABC_seqs[:10],total_D_choices_seqs.gather(1,total_D_pred_seqs.view(-1,1))[:10],total_D_choices_seqs.gather(1,total_D_correct_seqs.view(-1,1))[:10])
	# Average accuracy
	avg_acc = np.mean(all_acc)
	return avg_acc ,add_acc, mul_acc
def save_nw(weights_model,transformer_scoring_model,optimizer,epoch, name):

	
	torch.save({
		'weights_model_state_dict': weights_model.state_dict(),
		'transformer_scoring_model_state_dict': transformer_scoring_model.state_dict(),
		
		'optimizer_state_dict': optimizer.state_dict(),
		'epoch': epoch,
	}, '/tigress/smondal/dpp_extrapolation/weights/'+name)
	

def load_checkpoint(weights_model,transformer_scoring_model, checkpoint_path):
	"""
	Loads weights from checkpoint
	:param model: a pytorch nn model
	:param str checkpoint_path: address/path of a file
	:return: pytorch nn model with weights loaded from checkpoint
	"""
	model_ckp = torch.load(checkpoint_path)
	weights_model.load_state_dict(model_ckp['weights_model_state_dict'])
	transformer_scoring_model.load_state_dict(model_ckp['transformer_scoring_model_state_dict'])
	return weights_model,transformer_scoring_model	

def weights_init(m):
    if isinstance(m, nn.Parameter):
        torch.nn.init.normal_(m.weight.data)
	
def main():

	# Training settings
	parser = argparse.ArgumentParser()
	parser.add_argument('--train_batch_size', type=int, default=35)
	parser.add_argument('--test_batch_size', type=int, default=35)
	parser.add_argument('--epochs', type=int, default=13)
	parser.add_argument('--epochs_maximizedet', type=int, default=10)
	
	
	parser.add_argument('--log_interval', type=int, default=500)
	parser.add_argument('--lr', type=float, default=5e-4)
	parser.add_argument('--extrap_regime', type=str, default='translation', help="{'translation', 'scale'}")
	parser.add_argument('--no-cuda', action='store_true', default=False)
	parser.add_argument('--device', type=int, default=0)
	parser.add_argument('--run', type=str, default='1')
	parser.add_argument('--lambda_', type=float, default=0.5)
	parser.add_argument('--model_name', type=str, default='arithmetic_dppa_gridcellcode_transformer_module' )
	# parser.add_argument('--model_checkpoint', type=str, default = '' )
	# parser.add_argument('--lambda2_', type=float, default=0.5)
	
	args = parser.parse_args()
	print(args)
	# Set up cuda	
	use_cuda = not args.no_cuda and torch.cuda.is_available()
	device = torch.device("cuda:" + str(args.device) if use_cuda else "cpu")
	kwargs = {'num_workers': 1, 'pin_memory': True} if use_cuda else {}

	# Load analogy datasets
	log.info('Loading addition multiplication datasets...')
	addition_dset_dir = './addition_multiplication_dsets/' + args.extrap_regime + '/'
	# Training set
	train_set_files = np.load(addition_dset_dir + 'train_set_2d.npz', allow_pickle =True) 
	# train_set = {'ABC': train_set_files['ABC'],
	# 			 'D_choices': train_set_files['D_choices'],
	# 			 'D_correct': train_set_files['D_correct']}
	
	train_set = {'AB': train_set_files['AB'][:int(0.8*train_set_files['AB'].shape[0])],
				 'C_choices': train_set_files['C_choices'][:int(0.8*train_set_files['AB'].shape[0])],
				 'C_correct': train_set_files['C_correct'][:int(0.8*train_set_files['AB'].shape[0])],
				 'one_hot' : train_set_files['one_hot'][:int(0.8*train_set_files['AB'].shape[0])]}
	

	val_set = {'AB': train_set_files['AB'][int(0.8*train_set_files['AB'].shape[0]):],
				 'C_choices': train_set_files['C_choices'][int(0.8*train_set_files['AB'].shape[0]):],
				 'C_correct': train_set_files['C_correct'][int(0.8*train_set_files['AB'].shape[0]):],
				 'one_hot' : train_set_files['one_hot'][int(0.8*train_set_files['AB'].shape[0]):]}
	


	# Test sets
	test_sets = []
	N_test_sets = 9
	for d in range(N_test_sets):
		test_set_files = np.load(addition_dset_dir + 'test_set_2d_' + str(d) + '.npz', allow_pickle = True)
		test_set = {'AB': test_set_files['AB'],
					'C_choices': test_set_files['C_choices'],
					'C_correct': test_set_files['C_correct'],
					'one_hot': test_set_files['one_hot']}
		test_sets.append(test_set)
	# N levels
	# N_levels = int(np.load(analogy_dset_dir + 'N_levels.npz')['N_levels'])
	N_levels = 1000
	# Get unique values for each dataset (for performing DPP attention/sorting)
	train_unique = np.unique(train_set['C_choices'])
	test_unique = []
	for t in range(len(test_sets)):
		test_unique.append(np.unique(test_sets[t]['C_choices']))
	# Convert to pytorch data loaders
	train_set = analogy_dset(train_set)

	train_loader = DataLoader(train_set, batch_size=args.train_batch_size, pin_memory = True,num_workers = 8,shuffle=True)
	
	val_set = analogy_dset(val_set)

	val_loader = DataLoader(val_set, batch_size=args.train_batch_size, pin_memory = True,num_workers = 8,shuffle=False)
	

	test_loaders = []
	for t in range(len(test_sets)):
		test_set = analogy_dset(test_sets[t])
		test_loaders.append(DataLoader(test_set, batch_size=args.test_batch_size,pin_memory = True, num_workers =8,shuffle=False))
	# ABC, D_choices, D_correct = next(iter(test_loaders[2]))

	# Get grid code representations
	log.info('Generating grid code...')
	# original_grid_codes = scipy.io.loadmat('/jukebox/griffiths/people/smondal/dpp_extrapolation/data/DOE_GC_FRmaps_random_v2.mat')['GC_FRmaps']
	# original_grid_codes = np.load('/jukebox/griffiths/people/smondal/dpp_extrapolation/data/BB_gridcells_2D_1000x1000_b_weightedaddednoise.npy')
	original_grid_codes = mat73.loadmat('BB_gridcells_2D_1000x1000_b.mat')['GC_FRmaps']
	# original_grid_codes = mat73.loadmat('/jukebox/griffiths/people/smondal/dpp_extrapolation/data/BB_gridcells_2D_1000x1000_b.mat')['GC_FRmaps']

	# original_grid_codes = np.random.rand(1000,1000,100,9)

	N_freqs = original_grid_codes.shape[3]
	original_grid_codes = np.transpose(original_grid_codes,(0,1,3,2)).reshape((original_grid_codes.shape[0],original_grid_codes.shape[1],original_grid_codes.shape[2]*original_grid_codes.shape[3]))

	train_original_grid_codes = original_grid_codes[:100,:100]
	flattened_gc_maps_1D = train_original_grid_codes.reshape((-1,train_original_grid_codes.shape[2]))

	N= flattened_gc_maps_1D.shape[0]
	M = flattened_gc_maps_1D.shape[1]
	w_m = 1
	b=0.1
	eps=0.00001
	flattened_gc_maps_1D = flattened_gc_maps_1D +eps
	flattened_gc_maps_1D_norm = flattened_gc_maps_1D / np.repeat(np.sqrt(np.sum(flattened_gc_maps_1D**2,axis =1)),M).reshape(N,M)

	# print(samples_norm.shape)
	m = np.diag(np.cov(flattened_gc_maps_1D_norm.T))
	    # print(m.shape, np.cov(samples_norm.T).shape)
	L_scaled = np.matmul(np.transpose(flattened_gc_maps_1D_norm), flattened_gc_maps_1D_norm)
	M1 = spdiags(np.sqrt(np.exp(w_m * m + b)),0,M,M).toarray()

	L_kernel = np.matmul(M1, np.matmul(L_scaled, M1))
	L_kernel = (L_kernel + np.transpose(L_kernel))/2
	L_kernel = torch.Tensor(L_kernel).to(device)

	# original_grid_codes = np.load('./grid_codes_8freqs.npz')['grid_codes']
	N_loc = original_grid_codes.shape[0]
	N_grid_cells = original_grid_codes.shape[2]
	
	print("Number of grid cells>>", N_grid_cells)

	print("Number of locations and levels>>>", N_loc, N_levels)

	original_grid_codes = torch.Tensor(original_grid_codes).to(device)
	# Convert analogy indices to grid code space
	min_loc = 0
	addition_levels_loc = torch.Tensor(np.arange(0,N_levels) * int(N_loc/N_levels) + min_loc).to(device).long()

	
	
	# devs_cellwise_total_cum = torch.cat((devs_cellwise_cum1,devs_cellwise_cum2,devs_cellwise_cum3,devs_cellwise_cum4,devs_cellwise_cum5,devs_cellwise_cum6,devs_cellwise_cum7),dim=0)
	# devs_freqwise = torch.tensor([1.        , 1.        , 1.        , 1.        , 1.        ,
 #       1.        , 0.        , 0.99355873, 0.99999989 ]).to(device)
	# train_withinfreq_dets = torch.tensor([6.2047e-27, 3.6554e-32, 4.6386e-39, 1.8217e-44, 8.5567e-26, 2.3358e-12,
 #        1.9779e+10, 1.2334e+10, 1.5305e+10]).to(device)
	# within_freq_dets_norm = (within_freq_dets - torch.min(within_freq_dets))/(torch.max(within_freq_dets)-torch.min(within_freq_dets))
	# Cells to include in training and test
	# cells_include_train = [0, 1, 2, 4, 7, 8, 9, 11, 12, 14, 15]
	# cells_include_test = [[0, 1, 2, 4, 7, 8, 9, 11, 12, 14, 15],
	# 					  [0, 1, 2, 4, 7, 8, 9, 11, 12, 14, 15],
	# 					  [0, 1, 2, 4, 7, 8, 9, 11, 12, 14, 15],
	# 					  [0, 1, 2, 4, 7, 8, 9, 11, 12, 14, 15],
	# 					  [0, 1, 2, 4, 7, 8, 9, 11, 12, 14, 15],
	# 					  [0, 1, 2, 4, 7, 8, 9, 11, 12, 14, 15]]


	# Build model1
	log.info('Building model...')
	
	weights_model = Weights_model(N_grid_cells).to(device)
	transformer_scoring_model = Transformer_scoring_model(128).to(device)
	
	# model= load_checkpoint(model,args.model_checkpoint)

	
	# Create optimizer1
	log.info('Setting up optimizer...')
	optimizer = optim.Adam(list(weights_model.parameters())+list(transformer_scoring_model.parameters()), lr=args.lr)
	# optimizer = optim.SGD(model.parameters(),
	# 							   lr=args.lr,
	# 							   momentum=0.9,
	# 							   weight_decay=1e-4)
		


	# Model name
	
	model_name = args.model_name #+'_lambda_' +str(args.lambda_)

	
	# Apply attention to subset of grid cells for training set
	grid_codes = deepcopy(original_grid_codes)

	
	# Train
	log.info('Training begins...')
	all_loss = []
	all_acc = []
	all_test_epochwise_acc = []
	test_loaders = [train_loader] + test_loaders
	# cells_include_test = [cells_include_train] + cells_include_test
	test_unique = [train_unique] + test_unique
	max_val_acc=0
	max_val_addacc=0
	max_val_mulacc=0
	train_withinfreq_dets= torch.Tensor([]).to(device).float()
	
	flag=0
	flag2 =0
	for epoch in range(1, args.epochs + 1):
		
		# grid_codes = deepcopy(original_grid_codes)

		# Training loop
		# if epoch < args.epochs_only_taskloss:
		# 	loss, acc, _ = train(args, model, device, train_loader, grid_codes,L_kernel,train_withinfreq_dets,N_freqs, analogy_levels_loc,optimizer, epoch)

		

		loss, train_withinfreq_dets = train(args, weights_model,transformer_scoring_model, device, train_loader, grid_codes,L_kernel,train_withinfreq_dets,N_freqs, addition_levels_loc,optimizer, epoch)
		

		print("Within frequency determinant returned after training block for training region >>>", train_withinfreq_dets)
	
		# all_loss.append(loss)
		# all_acc.append(acc)
		if epoch > args.epochs_maximizedet:


			valacc,valadd_acc,valmul_acc = val(args, transformer_scoring_model, device, val_loader, grid_codes,train_withinfreq_dets,addition_levels_loc,epoch)
			if valacc > max_val_acc:
				print("Average validation accuracy increased from %s to %s"%(max_val_acc,valacc))
				max_val_acc = valacc
				max_val_addacc = valadd_acc
				max_val_mulacc = valmul_acc

				# print("Saving model$$$$$")
				# save_nw(weights_model,transformer_scoring_model,optimizer,epoch,'{}_run_{}_best.pth.tar'.format(args.model_name,args.run))

				temp_test_acc=[]
				temp_test_addacc=[]
				temp_test_mulacc=[]
				for t in range(len(test_loaders)):

					# Apply attention to subset of grid cells for training set
					# grid_codes = deepcopy(original_grid_codes)
					
					# Evaluate
					# print(t,cells_include_test[t])
				

					# acc = test(args,t, model, device, test_loaders[t], grid_codes,N_freqs,analogy_levels_loc,epoch)
					acc, add_acc, mul_acc= test(args,t, transformer_scoring_model, device, test_loaders[t], grid_codes,train_withinfreq_dets,addition_levels_loc,epoch)
					log.info('Test region ' + str(t) + ' addition accuracy: ' + str(add_acc) + ', multiplication accuracy: ' +str(mul_acc) +', overall accuracy: ' +str(acc))
					# log.info('Test region ' + str(t) + ' accuracy: ' + str(acc)+ ', within freq dets: ' + str(dets))
					temp_test_acc.append(acc)
					temp_test_addacc.append(add_acc)
					temp_test_mulacc.append(mul_acc)

				
				
			
			
			else:
				print("Average validation accuracy did not increase, skipping model saving!!!!!!!")

			print("Best average validation accuracy>>>",max_val_acc)
			print("Corresponding test addition accuracies>>>", temp_test_addacc)
			print("Corresponding test multiplication accuracies>>>", temp_test_mulacc)
		
	# Save training progress
	

	# Evaluate on training and test sets
	# test_loaders = [train_loader] + test_loaders
	# cells_include_test = [cells_include_train] + cells_include_test
	# test_unique = [train_unique] + test_unique
	# all_test_acc = []
	# for t in range(len(test_loaders)):
	# 	# Apply attention to subset of grid cells for training set
	# 	grid_codes = deepcopy(original_grid_codes)
	# 	cells_ignore = torch.logical_not(torch.any(torch.arange(N_grid_cells).unsqueeze(0) == torch.Tensor(cells_include_test[t]).unsqueeze(1),0)).to(device)
	# 	grid_codes[:,cells_ignore] = (grid_codes[:,cells_ignore] * 0) # - 1
	# 	# Evaluate
	# 	acc = test(args, model, device, test_loaders[t], grid_codes,cells_include_test[t], analogy_levels_loc)
	# 	log.info('Test region ' + str(t) + ' accuracy: ' + str(acc))
	# 	all_test_acc.append(acc)
	# Save results
	test_dir = './test/'
	check_path(test_dir)
	extrap_regime_dir = test_dir + args.extrap_regime + '_extrap/'
	check_path(extrap_regime_dir)
	model_dir = extrap_regime_dir + model_name + '/'
	check_path(model_dir)
	test_results_fname = model_dir + 'run' + args.run + '.npz'
	np.savez(test_results_fname, max_valacc = max_val_acc,max_valaddacc = max_val_addacc,max_valmulacc = max_val_mulacc,acc=np.array(temp_test_acc),add_acc = np.array(temp_test_addacc), mul_acc = np.array(temp_test_mulacc))

if __name__ == '__main__':
	main()
